# Supplementary material for: Atomistic-Level Insights into the Role of Mutations in the Engineering of PET Hydrolases: A Systematic Review
Source: Int J Mol Sci. 2025 Aug 8;26(16):7682. doi: 10.3390/ijms26167682 (PMC12387008; doi:10.3390/ijms26167682)
Supplement: Supplementary file 1 [file ijms-26-07682-s001.zip]

Archive with 1 entries (1 files):
- ijms-3772110-supplementary.pdf
